# Supplementary material for: Regulating Effect of Exogenous α-Ketoglutarate on Ammonium Assimilation in Poplar
Source: Molecules. 2024 Mar 22;29(7):1425. doi: 10.3390/molecules29071425 (PMC11012726; doi:10.3390/molecules29071425)
Supplement: Supplementary file 1 [file molecules-29-01425-s001.zip]

Archive with 1 entries (1 files):
- molecules-2916488-supplementary.pdf
